# Supplementary material for: Haptic-Based Real-Time Platform for Microswarm Steering in a Multi-Bifurcation Vascular Network
Source: Nanomaterials (Basel). 2024 Nov 28;14(23):1917. doi: 10.3390/nano14231917 (PMC11643468; doi:10.3390/nano14231917)
Supplement: Supplementary file 1 [file nanomaterials-14-01917-s001.zip]

Archive with 1 entries (1 files):
- nanomaterials-3289559-supplementary.mp4
